# Supplementary material for: Early Weaning Inhibits Intestinal Stem Cell Expansion to Disrupt the Intestinal Integrity of Duroc Piglets via Regulating the Keap1/Nrf2 Signaling
Source: Antioxidants (Basel). 2024 Sep 30;13(10):1188. doi: 10.3390/antiox13101188 (PMC11505184; doi:10.3390/antiox13101188)
Supplement: Supplementary file 1 [file antioxidants-13-01188-s001.zip]

Archive with 1 entries (1 files):
- antioxidants-3188779-supplementary.pdf
